# Supplementary material for: Changes in Alpine Butterfly Communities during the Last 40 Years
Source: Insects. 2021 Dec 30;13(1):43. doi: 10.3390/insects13010043 (PMC8778691; doi:10.3390/insects13010043)
Supplement: Supplementary file 1 [file insects-13-00043-s001.zip]

Archive with 1 entries (1 files):
- insects-1500183-supplementary.pdf
